# Supplementary material for: Phytochemical Profile, Free Radical Scavenging and Anti-Inflammatory Properties of Acalypha Indica Root Extract: Evidence from In Vitro and In Vivo Studies
Source: Molecules. 2021 Oct 15;26(20):6251. doi: 10.3390/molecules26206251 (PMC8537703; doi:10.3390/molecules26206251)
Supplement: Supplementary file 1 [file molecules-26-06251-s001.zip]

Archive with 1 entries (1 files):
- molecules-1393172-supplementary.pdf
